# Supplementary material for: Effect of Fungicide Application on Lowbush Blueberries Soil Microbiome
Source: Microorganisms. 2021 Jun 23;9(7):1366. doi: 10.3390/microorganisms9071366 (PMC8305613; doi:10.3390/microorganisms9071366)
Supplement: Supplementary file 1 [file microorganisms-09-01366-s001.zip]

Archive with 10 entries (9 files):
- Supplementary_Files/
- __MACOSX/._Supplementary_Files
- Supplementary_Files/Table_S2.xlsx
- __MACOSX/Supplementary_Files/._Table_S2.xlsx
- Supplementary_Files/.DS_Store
- __MACOSX/Supplementary_Files/._.DS_Store
- Supplementary_Files/Fig_Sup_new.pptx
- __MACOSX/Supplementary_Files/._Fig_Sup_new.pptx
- __MACOSX/Supplementary_Files/._Table_S1.docx
- Supplementary_Files/Table_S1.pdf
