# Supplementary material for: Effect of Fungicide Application on Lowbush Blueberries Soil Microbiome
Source: Microorganisms. 2021 Jun 23;9(7):1366. doi: 10.3390/microorganisms9071366 (PMC8305613; doi:10.3390/microorganisms9071366)
Supplement: Supplementary file 1 [file microorganisms-09-01366-s001.zip › Supplementary_Files/Table_S2.xlsx]

## Sheet: Sheet1
Enzyme reaction	T1	T10	T9	T9_10	Total
EC:2.5.1.18,Glutathione transferase	0.00348426	0.00370305	0.00370763	0.00370529	0.00361571	Metabolism of xenobiotics by cytochrome P450
EC:1.17.1.4,Xanthine dehydrogenase	0.00178944	0.00190058	0.00191792	0.00190904	0.00186057	Carbohydrate metabolism pesticide ingredient	Nucleotide metabolism
EC:1.3.99.16,Isoquinoline 1-oxidoreductase	0.00175963	0.00186982	0.00190924	0.00188907	0.00183661	Oxidoreductases;Acting on the CH-CH group of donors, insecticides and antifungals.
EC:1.13.12.16,Nitronate monooxygenase	0.00134329	0.00142835	0.00145459	0.00144116	0.00140149	Nitrogen metabolism
EC:4.1.1.44,4-carboxymuconolactone decarboxylase	0.00126046	0.00140857	0.0014118	0.00141015	0.00134949	Xenobiotics biodegradation
EC:6.6.1.2,Cobaltochelatase	0.00110645	0.00122462	0.00120485	0.00121497	0.00117099	Metabolism of cofactors and vitamins	Amino acid metabolism
EC:3.1.1.17,Gluconolactonase	0.00106125	0.00116502	0.00116953	0.00116722	0.00112427	Caprolactam degradation	Carbohydrate metabolism	Energy metabolism	Biosynthesis of secondary metabolites
EC:6.4.1.4,Methylcrotonoyl-CoA carboxylase	0.000883675	0.000960967	0.000956164	0.000958622	0.000928249	Carbohydrate metabolism	Amino acid metabolism
EC:2.8.3.16,Formyl-CoA transferase	0.000842766	0.000921904	0.000943342	0.000932369	0.000896056	Biosynthesis of secondary metabolites
EC:3.5.1.32,Hippurate hydrolase	0.000844054	0.000903516	0.000907685	0.000905551	0.000880628	Xenobiotics biodegradation
EC:3.8.1.2,(S)-2-haloacid dehalogenase	0.00082019	0.000911357	0.000908899	0.000910157	0.000873697	Xenobiotics biodegradation
EC:2.4.1.15,Alpha,alpha-trehalose-phosphate synthase (UDP-forming)	0.000800979	0.000849402	0.000831828	0.000840823	0.000824675	Carbohydrate metabolism	Biosynthesis of secondary metabolites
EC:1.14.14.5,Alkanesulfonate monooxygenase	0.000712073	0.000803406	0.000793025	0.000798339	0.000763378	Sulfur metabolism	Amino acid metabolism
EC:3.1.1.24,3-oxoadipate enol-lactonase	0.000684565	0.000755991	0.000755121	0.000755566	0.000726792	Xenobiotics biodegradation
EC:2.1.1.71,Phosphatidyl-N-methylethanolamine N-methyltransferase	0.000604906	0.000683928	0.000677923	0.000680996	0.00065016	Biosynthesis of secondary metabolites	Lipid metabolism
EC:2.1.1.17,Phosphatidylethanolamine N-methyltransferase	0.000604906	0.000683928	0.000677923	0.000680996	0.00065016	Biosynthesis of secondary metabolites	Lipid metabolism
EC:1.18.1.3,Ferredoxin--NAD(+) reductase	0.000592043	0.00064532	0.000638145	0.000641817	0.000621645	Lipid metabolism
EC:2.6.1.45,Serine--glyoxylate transaminase	0.000488195	0.000540001	0.000543485	0.000541702	0.000520017	Methane metabolism	Amino acid metabolism	Carbohydrate metabolism
EC:2.6.1.51,Serine--pyruvate transaminase	0.000488195	0.000540001	0.000543485	0.000541702	0.000520017	Amino acid metabolism
EC:2.7.7.62,Adenosylcobinamide-phosphate guanylyltransferase	0.00050313	0.000552265	0.000529338	0.000541073	0.000525696	Metabolism of cofactors and vitamins
EC:2.7.1.156,Adenosylcobinamide kinase	0.000502323	0.000551659	0.000528867	0.000540533	0.000525047	Metabolism of cofactors and vitamins
EC:5.1.2.3,3-hydroxybutyryl-CoA epimerase	0.000463161	0.000517484	0.000510879	0.00051426	0.000493551	Amino acid metabolism	Lipid metabolism
EC:1.5.5.1,Electron-transferring-flavoprotein dehydrogenase	0.000466688	0.00049117	0.000490026	0.000490612	0.000480916	electron-transferring-flavoprotein dehydrogenase
EC:4.3.1.7,Ethanolamine ammonia-lyase	0.000437208	0.000487895	0.00047621	0.000482191	0.000463961	Lipid metabolism
EC:3.6.1.63,Alpha-D-ribose 1-methylphosphonate 5-triphosphate diphosphatase	0.000426855	0.000473407	0.000469069	0.00047129	0.000453282	Phosphonate and phosphinate metabolism
EC:1.1.2.4,D-lactate dehydrogenase (cytochrome)	0.000389665	0.000433582	0.000435252	0.000434397	0.000416269	Carbohydrate metabolism	Energy metabolism
EC:1.3.8.4,Isovaleryl-CoA dehydrogenase	0.000376281	0.000406524	0.000406231	0.000406381	0.000394182	Amino acid metabolism	Carbohydrate metabolism
EC:3.7.1.20,3-fumarylpyruvate hydrolase	0.000363998	0.000394829	0.000403871	0.000399243	0.000384959	Hydrolases
EC:2.6.1.18,Beta-alanine--pyruvate transaminase	0.000355381	0.000397371	0.000392178	0.000394836	0.000378846	Carbohydrate metabolism	Amino acid metabolism
EC:1.1.1.79,Glyoxylate reductase (NADP(+))	0.000364798	0.000384748	0.000408487	0.000396336	0.000383555	Carbohydrate metabolism	Energy metabolism	Biosynthesis of secondary metabolites
EC:2.3.1.37,5-aminolevulinate synthase	0.000352995	0.000390031	0.000396986	0.000393426	0.000377041	Amino acid metabolism	Metabolism of cofactors and vitamins	Biosynthesis of secondary metabolites
EC:1.14.13.82,Vanillate monooxygenase	0.000326405	0.000375011	0.000386776	0.000380754	0.000358728	Xenobiotics biodegradation
EC:3.8.1.3,Haloacetate dehalogenase	0.000340063	0.000373061	0.00037144	0.00037227	0.000359217	Xenobiotics biodegradation
EC:3.1.1.75,Poly(3-hydroxybutyrate) depolymerase	0.00034031	0.000368806	0.000372238	0.000370482	0.000358254	Amino acid metabolism
EC:1.14.13.1,Salicylate 1-monooxygenase	0.000303703	0.000359246	0.00036162	0.000360405	0.000337425	Xenobiotics biodegradation
EC:4.1.1.9,Malonyl-CoA decarboxylase	0.000314667	0.000365216	0.000355673	0.000360558	0.00034196	Carbohydrate metabolism
EC:5.3.3.14,Trans-2-decenoyl-[acyl-carrier-protein] isomerase	0.000316951	0.000347862	0.000353964	0.000350841	0.000337106	Lipid metabolism
EC:3.1.3.37,Sedoheptulose-bisphosphatase	0.00031692	0.000355843	0.000353115	0.000354512	0.000339277	Energy metabolism
EC:6.2.1.34,Trans-feruloyl-CoA synthase	0.000281977	0.000323348	0.000336326	0.000329683	0.000310349	Ligases
EC:3.1.27.1,Ribonuclease T(2)	0.000290729	0.000336169	0.000332171	0.000334217	0.000316593	Hydrolases
EC:1.14.11.33,DNA oxidative demethylase	0.000295954	0.000332754	0.000332506	0.000332633	0.000317768	DNA repair
EC:5.3.3.17,Trans-2,3-dihydro-3-hydroxyanthranilate isomerase	0.000286125	0.000326243	0.000320228	0.000323307	0.000308238	Biosynthesis of other secondary metabolite ( Phenazine biosynthesis)
EC:4.2.1.103,Cyclohexyl-isocyanide hydratase	0.000282045	0.000322839	0.000316948	0.000319963	0.000304596	Caprolactam degradation
EC:3.4.15.5,Peptidyl-dipeptidase Dcp	0.000272135	0.000287838	0.000291739	0.000289742	0.000282607	Hydrolases
EC:1.17.2.1,Nicotinate dehydrogenase (cytochrome)	0.000244641	0.000282198	0.000293299	0.000287617	0.0002702	Metabolism of cofactors and vitamins
EC:5.5.1.2,3-carboxy-cis,cis-muconate cycloisomerase	0.000230772	0.000253366	0.000260256	0.000256729	0.00024621	Xenobiotics biodegradation
EC:1.7.7.1,Ferredoxin--nitrite reductase	0.000221646	0.000259488	0.000254108	0.000256862	0.00024259	Nitrogen metabolism
EC:4.2.1.153,3-methylfumaryl-CoA hydratase	0.000225498	0.000247526	0.000252837	0.000250119	0.000240141	Energy metabolism
EC:2.7.8.24,Phosphatidylcholine synthase	0.000203135	0.000238334	0.00023708	0.000237722	0.000223705	Lipid metabolism
EC:4.1.1.4,Acetoacetate decarboxylase	0.0002049	0.000243292	0.00024001	0.00024169	0.00022678	Carbohydrate metabolism	Lipid metabolism
EC:2.8.3.8,Acetate CoA-transferase	0.000200487	0.000255534	0.00024833	0.000252017	0.000231134	Xenobiotics biodegradation
EC:2.8.3.9,Butyrate--acetoacetate CoA-transferase	0.000200351	0.000255448	0.000248193	0.000251907	0.000231013	Amino acid metabolism
EC:1.14.13.2,4-hydroxybenzoate 3-monooxygenase	0.000194959	0.000219602	0.000226009	0.00022273	0.000211475	Xenobiotics biodegradation
EC:4.1.1.2,Oxalate decarboxylase	0.00016312	0.000201949	0.000209277	0.000205526	0.00018834	Lyases
EC:3.1.7.2,Guanosine-3',5'-bis(diphosphate) 3'-diphosphatase	0.000176906	0.000188224	0.000206444	0.000197118	0.000188927	Hydrolases
EC:1.1.1.203,Uronate dehydrogenase	0.000166447	0.000182473	0.000186943	0.000184655	0.000177276	Carbohydrate metabolism
EC:3.5.1.49,Formamidase	0.000153291	0.000175925	0.000183116	0.000179435	0.00016884	Amino acid metabolism	Nitrogen metabolism	Carbohydrate metabolism
EC:1.14.13.107,Limonene 1,2-monooxygenase	0.00012617	0.000145042	0.000148133	0.000146551	0.000138291	Xenobiotics biodegradation
EC:1.14.14.1,Unspecific monooxygenase	0.000117892	0.000142738	0.000145483	0.000144078	0.000133466	Xenobiotics biodegradation
EC:2.3.1.174,3-oxoadipyl-CoA thiolase	0.000122592	0.000141577	0.000145145	0.000143319	0.000134919	Xenobiotics biodegradation
EC:1.3.99.8,2-furoyl-CoA dehydrogenase	0.000119015	0.000137539	0.000140799	0.00013913	0.000130978	Oxidoreductases;Acting on the CH-CH group of donors
EC:5.1.2.2,Mandelate racemase	0.000101498	0.000122854	0.000129035	0.000125871	0.000115993	Xenobiotics biodegradation
EC:4.2.1.83,4-oxalmesaconate hydratase	9.94325e-05	0.00011125	0.000118471	0.000114775	0.000108557	Xenobiotics biodegradation
EC:3.5.2.12,6-aminohexanoate-cyclic-dimer hydrolase	8.86844e-05	0.000107126	0.000110018	0.000108538	0.000100492	Caprolactam degradation
EC:1.14.12.10,Benzoate 1,2-dioxygenase	8.82778e-05	0.000107864	0.000116302	0.000111983	0.000102376	Xenobiotics biodegradation
EC:6.2.1.32,Anthranilate--CoA ligase	8.75379e-05	0.000100128	0.000104626	0.000102324	9.63315e-05	Xenobiotics biodegradation
EC:4.1.1.8,Oxalyl-CoA decarboxylase	8.86764e-05	9.84463e-05	0.000105751	0.000102012	9.66076e-05	Carbohydrate metabolism
EC:1.5.1.28,Opine dehydrogenase	7.45312e-05	9.0867e-05	9.58741e-05	9.33112e-05	8.57003e-05	Oxidoreductases;Acting on the CH-CH group of donors
EC:4.4.1.22,S-(hydroxymethyl)glutathione synthase	7.11984e-05	8.96269e-05	9.49646e-05	9.22325e-05	8.37081e-05	Energy metabolism	Amino acid metabolism
EC:1.2.1.60,5-carboxymethyl-2-hydroxymuconic-semialdehyde dehydrogenase	7.15253e-05	8.39979e-05	8.99933e-05	8.69246e-05	8.06837e-05	Aromatic amino acid metabolism
EC:1.13.11.9,2,5-dihydroxypyridine 5,6-dioxygenase	6.66079e-05	7.39264e-05	8.21632e-05	7.79473e-05	7.33518e-05	Xenobiotics biodegradation
EC:1.5.98.2,5,10-methylenetetrahydromethanopterin reductase	5.19262e-05	7.84014e-05	7.59366e-05	7.71982e-05	6.69563e-05	Methane metabolism
EC:1.6.99.1,NADPH dehydrogenase	4.9782e-05	6.35288e-05	6.35862e-05	6.35568e-05	5.79744e-05	Oxidoreductases
EC:2.1.1.34,tRNA (guanosine(18)-2'-O)-methyltransferase	6.41832e-05	4.84988e-05	4.56923e-05	4.71288e-05	5.40404e-05	Methyltransferases

## Sheet: Sheet2
Figure 2: ECs that were at differential relative abundances between CTG and UTG. Corrected p-values (q-values) were calculated based on Benjamini–Hochberg FDR multiple test correction. Features with (Welch’s t-test) q-value < 0.1 in ALDEx2 were considered significant and were thus retained.
Enzyme reaction	Total, %	UTG, %	CTG, %	Annotation_1	Annotation_2	Annotation_2
EC:2.5.1.18,Glutathione transferase	0.00361571	0.00348426	0.00370529	Metabolism of xenobiotics by cytochrome P450	Drug metabolism	Amino acid metabolism
EC:1.17.1.4,Xanthine dehydrogenase	0.00186057	0.00178944	0.00190904	Carbohydrate metabolism pesticide ingredient	Nucleotide metabolism	Microbial metabolism in diverse environments
EC:1.3.99.16,Isoquinoline 1-oxidoreductase	0.00183661	0.00175963	0.00188907	Oxidoreductases;Acting on the CH-CH group of donors, insecticides and antifungals.
EC:1.13.12.16,Nitronate monooxygenase	0.00140149	0.00134329	0.00144116	Nitrogen metabolism
EC:4.1.1.44,4-carboxymuconolactone decarboxylase	0.00134949	0.00126046	0.00141015	Xenobiotics biodegradation	Microbial metabolism in diverse environments
EC:6.6.1.2,Cobaltochelatase	0.00117099	0.00110645	0.00121497	Metabolism of cofactors and vitamins
EC:3.1.1.17,Gluconolactonase	0.00112427	0.00106125	0.00116722	Caprolactam degradation	Carbohydrate metabolism	Energy metabolism	Microbial metabolism in diverse environments
EC:6.4.1.4,Methylcrotonoyl-CoA carboxylase	0.000928249	0.000883675	0.000958622	Carbohydrate metabolism	Amino acid metabolism
EC:2.8.3.16,Formyl-CoA transferase	0.000896056	0.000842766	0.000932369	Biosynthesis of secondary metabolites
EC:3.5.1.32,Hippurate hydrolase	0.000880628	0.000844054	0.000905551	Xenobiotics biodegradation
EC:3.8.1.2,(S)-2-haloacid dehalogenase	0.000873697	0.00082019	0.000910157	Xenobiotics biodegradation	Chloroalkane and chloroalkene degradation	Microbial metabolism in diverse environments
EC:2.4.1.15,Alpha,alpha-trehalose-phosphate synthase (UDP-forming)	0.000824675	0.000800979	0.000840823	Carbohydrate metabolism	Biosynthesis of secondary metabolites
EC:1.14.14.5,Alkanesulfonate monooxygenase	0.000763378	0.000712073	0.000798339	Sulfur metabolism	Amino acid metabolism
EC:3.1.1.24,3-oxoadipate enol-lactonase	0.000726792	0.000684565	0.000755566	Xenobiotics biodegradation
EC:2.1.1.71,Phosphatidyl-N-methylethanolamine N-methyltransferase	0.00065016	0.000604906	0.000680996	Biosynthesis of secondary metabolites	Lipid metabolism
EC:2.1.1.17,Phosphatidylethanolamine N-methyltransferase	0.00065016	0.000604906	0.000680996	Biosynthesis of secondary metabolites	Lipid metabolism
EC:1.18.1.3,Ferredoxin--NAD(+) reductase	0.000621645	0.000592043	0.000641817	Lipid metabolism
EC:2.7.7.62,Adenosylcobinamide-phosphate guanylyltransferase	0.000525696	0.00050313	0.000541073	Metabolism of cofactors and vitamins
EC:2.7.1.156,Adenosylcobinamide kinase	0.000525047	0.000502323	0.000540533	Metabolism of cofactors and vitamins
EC:2.6.1.45,Serine--glyoxylate transaminase	0.000520017	0.000488195	0.000541702	Methane metabolism	Amino acid metabolism	Carbohydrate metabolism	Microbial metabolism in diverse environments
EC:2.6.1.51,Serine--pyruvate transaminase	0.000520017	0.000488195	0.000541702	Amino acid metabolism
EC:5.1.2.3,3-hydroxybutyryl-CoA epimerase	0.000493551	0.000463161	0.00051426	Amino acid metabolism	Lipid metabolism
EC:1.5.5.1,Electron-transferring-flavoprotein dehydrogenase	0.000480916	0.000466688	0.000490612	electron-transferring-flavoprotein dehydrogenase
EC:4.3.1.7,Ethanolamine ammonia-lyase	0.000463961	0.000437208	0.000482191	Lipid metabolism
EC:3.6.1.63,Alpha-D-ribose 1-methylphosphonate 5-triphosphate diphosphatase	0.000453282	0.000426855	0.00047129	Phosphonate and phosphinate metabolism
EC:1.1.2.4,D-lactate dehydrogenase (cytochrome)	0.000416269	0.000389665	0.000434397	Carbohydrate metabolism	Energy metabolism
EC:1.3.8.4,Isovaleryl-CoA dehydrogenase	0.000394182	0.000376281	0.000406381	Amino acid metabolism	Carbohydrate metabolism
EC:3.7.1.20,3-fumarylpyruvate hydrolase	0.000384959	0.000363998	0.000399243	Amino acid metabolism	Microbial metabolism in diverse environments
EC:1.1.1.79,Glyoxylate reductase (NADP(+))	0.000383555	0.000364798	0.000396336	Carbohydrate metabolism	Energy metabolism	Biosynthesis of secondary metabolites	Microbial metabolism in diverse environments
EC:2.6.1.18,Beta-alanine--pyruvate transaminase	0.000378846	0.000355381	0.000394836	Carbohydrate metabolism	Amino acid metabolism
EC:2.3.1.37,5-aminolevulinate synthase	0.000377041	0.000352995	0.000393426	Amino acid metabolism	Metabolism of cofactors and vitamins	Biosynthesis of secondary metabolites
EC:3.8.1.3,Haloacetate dehalogenase	0.000359217	0.000340063	0.00037227	Xenobiotics biodegradation	Microbial metabolism in diverse environments
EC:1.14.13.82,Vanillate monooxygenase	0.000358728	0.000326405	0.000380754	Xenobiotics biodegradation
EC:3.1.1.75,Poly(3-hydroxybutyrate) depolymerase	0.000358254	0.00034031	0.000370482	Amino acid metabolism
EC:4.1.1.9,Malonyl-CoA decarboxylase	0.00034196	0.000314667	0.000360558	Carbohydrate metabolism
EC:3.1.3.37,Sedoheptulose-bisphosphatase	0.000339277	0.00031692	0.000354512	Energy metabolism	Microbial metabolism in diverse environments
EC:1.14.13.1,Salicylate 1-monooxygenase	0.000337425	0.000303703	0.000360405	Xenobiotics biodegradation	Microbial metabolism in diverse environments
EC:5.3.3.14,Trans-2-decenoyl-[acyl-carrier-protein] isomerase	0.000337106	0.000316951	0.000350841	Lipid metabolism
EC:1.14.11.33,DNA oxidative demethylase	0.000317768	0.000295954	0.000332633	DNA repair
EC:3.1.27.1,Ribonuclease T(2)	0.000316593	0.000290729	0.000334217	Hydrolases
EC:6.2.1.34,Trans-feruloyl-CoA synthase	0.000310349	0.000281977	0.000329683	Ligases
EC:5.3.3.17,Trans-2,3-dihydro-3-hydroxyanthranilate isomerase	0.000308238	0.000286125	0.000323307	Biosynthesis of other secondary metabolite ( Phenazine biosynthesis)	Biosynthesis of secondary metabolites
EC:4.2.1.103,Cyclohexyl-isocyanide hydratase	0.000304596	0.000282045	0.000319963	Caprolactam degradation	Microbial metabolism in diverse environments
EC:3.4.15.5,Peptidyl-dipeptidase Dcp	0.000282607	0.000272135	0.000289742	Hydrolases
EC:1.17.2.1,Nicotinate dehydrogenase (cytochrome)	0.0002702	0.000244641	0.000287617	Metabolism of cofactors and vitamins	Microbial metabolism in diverse environments
EC:5.5.1.2,3-carboxy-cis,cis-muconate cycloisomerase	0.00024621	0.000230772	0.000256729	Xenobiotics biodegradation	Microbial metabolism in diverse environments
EC:1.7.7.1,Ferredoxin--nitrite reductase	0.00024259	0.000221646	0.000256862	Nitrogen metabolism	Microbial metabolism in diverse environments
EC:4.2.1.153,3-methylfumaryl-CoA hydratase	0.000240141	0.000225498	0.000250119	Energy metabolism	Microbial metabolism in diverse environments
EC:2.8.3.8,Acetate CoA-transferase	0.000231134	0.000200487	0.000252017	Xenobiotics biodegradation	Microbial metabolism in diverse environments
EC:2.8.3.9,Butyrate--acetoacetate CoA-transferase	0.000231013	0.000200351	0.000251907	Amino acid metabolism
EC:4.1.1.4,Acetoacetate decarboxylase	0.00022678	0.0002049	0.00024169	Carbohydrate metabolism	Lipid metabolism
EC:2.7.8.24,Phosphatidylcholine synthase	0.000223705	0.000203135	0.000237722	Lipid metabolism	Biosynthesis of secondary metabolites
EC:1.14.13.2,4-hydroxybenzoate 3-monooxygenase	0.000211475	0.000194959	0.00022273	Xenobiotics biodegradation	Microbial metabolism in diverse environments
EC:3.1.7.2,Guanosine-3',5'-bis(diphosphate) 3'-diphosphatase	0.000188927	0.000176906	0.000197118	Carbohydrate metabolism	Nucleotide metabolism
EC:4.1.1.2,Oxalate decarboxylase	0.00018834	0.00016312	0.000205526	Carbohydrate metabolism
EC:1.1.1.203,Uronate dehydrogenase	0.000177276	0.000166447	0.000184655	Carbohydrate metabolism
EC:3.5.1.49,Formamidase	0.00016884	0.000153291	0.000179435	Amino acid metabolism	Nitrogen metabolism	Carbohydrate metabolism
EC:1.14.13.107,Limonene 1,2-monooxygenase	0.000138291	0.00012617	0.000146551	Xenobiotics biodegradation
EC:2.3.1.174,3-oxoadipyl-CoA thiolase	0.000134919	0.000122592	0.000143319	Xenobiotics biodegradation	Microbial metabolism in diverse environments
EC:1.14.14.1,Unspecific monooxygenase	0.000133466	0.000117892	0.000144078	Xenobiotics biodegradation	Lipid metabolism	Amino acid metabolism	Metabolism of cofactors and vitamins	Biosynthesis of other secondary metabolites
EC:1.3.99.8,2-furoyl-CoA dehydrogenase	0.000130978	0.000119015	0.00013913	Furfural degradation	Microbial metabolism in diverse environments		Oxidoreductases;Acting on the CH-CH group of donors
EC:5.1.2.2,Mandelate racemase	0.000115993	0.000101498	0.000125871	Xenobiotics biodegradation	Microbial metabolism in diverse environments
EC:4.2.1.83,4-oxalmesaconate hydratase	0.000108557	9.94325e-05	0.000114775	Xenobiotics biodegradation	Microbial metabolism in diverse environments
EC:1.14.12.10,Benzoate 1,2-dioxygenase	0.000102376	8.82778e-05	0.000111983	Xenobiotics biodegradation	Microbial metabolism in diverse environments
EC:3.5.2.12,6-aminohexanoate-cyclic-dimer hydrolase	0.000100492	8.86844e-05	0.000108538	Caprolactam degradation	Microbial metabolism in diverse environments
EC:4.1.1.8,Oxalyl-CoA decarboxylase	9.66076e-05	8.86764e-05	0.000102012	Carbohydrate metabolism
EC:6.2.1.32,Anthranilate--CoA ligase	9.63315e-05	8.75379e-05	0.000102324	Xenobiotics biodegradation	Biosynthesis of secondary metabolites	Microbial metabolism in diverse environments
EC:1.5.1.28,Opine dehydrogenase	8.57003e-05	7.45312e-05	9.33112e-05	Oxidoreductases;Acting on the CH-CH group of donors
EC:4.4.1.22,S-(hydroxymethyl)glutathione synthase	8.37081e-05	7.11984e-05	9.22325e-05	Energy metabolism	Amino acid metabolism	Microbial metabolism in diverse environments
EC:1.2.1.60,5-carboxymethyl-2-hydroxymuconic-semialdehyde dehydrogenase	8.06837e-05	7.15253e-05	8.69246e-05	Aromatic amino acid metabolism
EC:1.13.11.9,2,5-dihydroxypyridine 5,6-dioxygenase	7.33518e-05	6.66079e-05	7.79473e-05	Nicotinate and nicotinamide metabolism	Microbial metabolism in diverse environments
EC:1.5.98.2,5,10-methylenetetrahydromethanopterin reductase	6.69563e-05	5.19262e-05	7.71982e-05	Methane metabolism	Energy metabolism	Amino acid metabolism	Microbial metabolism in diverse environments
EC:1.6.99.1,NADPH dehydrogenase	5.79744e-05	4.9782e-05	6.35568e-05	Oxidoreductases
EC:2.1.1.34,tRNA (guanosine(18)-2'-O)-methyltransferase	5.40404e-05	6.41832e-05	4.71288e-05	Methyltransferases
